# Supplementary material for: Investigation of Novel Aronia Bioactive Fraction-Alginic Acid Nanocomplex on the Enhanced Modulation of Neuroinflammation and Inhibition of Aβ Aggregation
Source: Pharmaceutics. 2024 Dec 25;17(1):13. doi: 10.3390/pharmaceutics17010013 (PMC11769017; doi:10.3390/pharmaceutics17010013)
Supplement: Supplementary file 1 [file pharmaceutics-17-00013-s001.zip]

Archive with 1 entries (1 files):
- pharmaceutics-3350282-supplementary.pdf
